# Supplementary material for: Characterization of the Sarcidano Horse Coat Color Genes
Source: Animals (Basel). 2022 Oct 5;12(19):2677. doi: 10.3390/ani12192677 (PMC9558981; doi:10.3390/ani12192677)
Supplement: Supplementary file 1 [file animals-12-02677-s001.zip]

Archive with 1 entries (1 files):
- animals-1916485-supplementary.xlsx
