# Supplementary material for: Characterization of the Sarcidano Horse Coat Color Genes
Source: Animals (Basel). 2022 Oct 5;12(19):2677. doi: 10.3390/ani12192677 (PMC9558981; doi:10.3390/ani12192677)
Supplement: Supplementary file 1 [file animals-12-02677-s001.zip › animals-1916485-supplementary.xlsx]

## Sheet: Foglio1
Horse ID	ASIP		MC1R		Age	Sex	Phenotypic color	Genetic color
S1	91bp	aa	TTC	ee	6 m	M	Chestnut	Chestnut
S2	91bp 102bp	Aa	TTC	ee	6A	F	Bay	Chestnut
S3	91bp 102bp	Aa	TTC	ee	1A	M	Chestnut	Chestnut
S4	91bp 102bp	Aa	TTC	ee	14A	M	Grey	Chestnut
S5	91bp	aa	TTC	ee	9A	F	Chestnut	Chestnut
S6	91bp	aa	TTC	ee	14A	F	Chestnut	Chestnut
S28	91bp	aa	TTC	ee	13A	M	Chestnut	Chestnut
S29	91bp	aa	TCC	EE	14A	F	Dark Bay	Black
S30	91bp	aa	TCC	EE	6A	F	Balck	Black
S31	91bp 102bp	Aa	TTC	ee	6A	F	Chestnut	Chestnut
S32	91bp 102bp	Aa	TYC	Ee	12A	F	Bay	Bay
S33	91bp	aa	TYC	Ee	1A	M	Dark Bay	Black
S34	91bp 102bp	Aa	TTC	ee	4A	F	Grey	Chestnut
S35	91bp	aa	TTC	ee	2A	M	Chestnut	Chestnut
S36	91bp	aa	TYC	Ee	1A	F	Dark Bay	Black
S37	91bp	aa	TTC	ee	1A	M	Chestnut	Chestnut
S38	91bp 102bp	Aa	TTC	ee	14A	M	Chestnut	Chestnut
S39	91bp	aa	TYC	Ee	15gg	F	Bay	Black
S40	91bp 102bp	Aa	TYC	Ee	1A	M	Bay	Bay
S41	91bp	aa	TCC	EE	2A	F	Dark Bay	Black
S42	102bp	AA	TTC	ee	12A	F	Chestnut	Chestnut
S43	91bp	aa	TTC	ee	2A	F	Grey	Chestnut
S44	91bp 102bp	Aa	TTC	ee	2m	F	Chestnut	Chestnut
S45	91bp	aa	TTC	ee	1A	M	Chestnut	Chestnut
S46	91bp 102bp	Aa	TTC	ee	17A	F	Bay	Chestnut
S47	91bp	aa	TTC	ee	5A	F	Chestnut	Chestnut
S48	91bp 102bp	Aa	TTC	ee	7A	F	Chestnut	Chestnut
S49	91bp	aa	TTC	ee	16A	F	Chestnut	Chestnut
S50	91bp	aa	TTC	ee	6A	F	Grey	Chestnut
S51	91bp	aa	TTC	ee	1A	F	Chestnut/Grey	Chestnut
S53	91bp	aa	TYC	Ee	13A	M	Bay	Black
S54	91bp 102bp	Aa	TTC	ee	4A	F	Muscketed Grey	Chestnut
S55	91bp	aa	TTC	ee	11A	F	Chestnut	Chestnut
S56	91bp 102bp	Aa	TTC	ee	9A	F	Chestnut	Chestnut
S57	91bp	aa	TTC	ee	2sett	M	Chestnut	Chestnut
S58	91bp	aa	TYC	Ee	4m	F	Bay	Black
S59	91bp 102bp	Aa	TYC	Ee	10A	M	Bay	Black
S60	91bp 102bp	Aa	TTC	ee	5m	M	Chestnut	Chestnut
S61	91bp 102bp	Aa	TTC	ee	1,5A	M	Grey	Chestnut
S62	91bp	aa	TYC	Ee	2,5 A	F	Dark Bay	Black
S63	91bp	aa	TYC	Ee	2A	M	Bay	Black
S64	91bp 102bp	Aa	TTC	ee	6A	F	Chestnut with dorsal stripe	Chestnut
S65	91bp 102bp	Aa	TTC	ee	2A	M	Chestnut	Chestnut
S66	91bp 102bp	Aa	TYC	Ee	2A	F	Bay	Bay
S67	91bp	aa	TTC	ee	7A	F	Chestnut	Chestnut
S68	91bp	aa	TYC	Ee	10A	M	Dark Bay	Black
S69	91bp	aa	TYC	Ee	6m	F	Dark Bay	Black
S70	91bp 102bp	Aa	TTC	ee	6A	F	Chestnut	Chestnut
S71	91bp	aa	TYC	Ee	13A	F	Dark Bay	Black
S72	91bp	aa	TYC	Ee	3A	F	Dark Bay	Black
S73	91bp	aa	TTC	ee	7A	F	Chestnut	Chestnut
S74	91bp 102bp	Aa	TTC	ee	1A	M	Chestnut	Chestnut
S75	91bp	aa	TTC	ee	1A	M	Chestnut	Chestnut
S76	91bp	aa	TYC	Ee	1A	F	Dark Bay	Black
S77	91bp	aa	TYC	Ee	10A	M	Dark Bay	Black
S78	91bp	aa	TYC	Ee	8A	F	Dark Bay	Black
S79	91bp	aa	TYC	Ee	12A	F	Dark Bay	Black
S80	91bp	aa	TTC	ee	13A	F	Bay	Chestnut
S81	91bp	aa	TTC	ee	4 m	F	Chestnut	Chestnut
S82	91bp 102bp	Aa	TTC	ee	14A	F	Chestnut	Chestnut
S83	91bp	aa	TTC	ee	2A	M	Chestnut	Chestnut
S84	91bp	aa	TYC	Ee	11A	F	Dark Bay	Black
S86	91bp 102bp	Aa	TTC	ee	2A	M	Chestnut	Chestnut
S87	91bp 102bp	Aa	TTC	ee	3,5A	M	Chestnut	Chestnut
S88	91bp	aa	TTC	ee	18m	F	Grey	Chestnut
S89	102bp	AA	TTC	ee	1,5A	F	Chestnut	Chestnut
S90	91bp	aa	TTC	ee	2A	M	Chestnut	Chestnut
S91	91bp	aa	TTC	ee	1A	F	Chestnut	Chestnut
S92	91bp	aa	TTC	ee	2A	M	Chestnut	Chestnut
S93	91bp	aa	TTC	ee	12A	M	Chestnut	Chestnut
